# Supplementary material for: Microbiota/Host Crosstalk Biomarkers: Regulatory Response of Human Intestinal Dendritic Cells Exposed to Lactobacillus Extracellular Encrypted Peptide
Source: PLoS One. 2012 May 14;7(5):e36262. doi: 10.1371/journal.pone.0036262 (PMC3351486; doi:10.1371/journal.pone.0036262)
Supplement: Table S2 — antibodies used for flow cytometry. (XLS) [file pone.0036262.s003.xls]

## Sheet: Sheet1
Supplemental Table 2: Antibodies used for flow cytometry
Antibody specificity	Clone	conjugate	manufacturer
DC lineage exclusion coktail	S4.1/TUK4/3G8/SJ25/C1/581	PE-Cy5	Serotec
HLA-DR	L243 (G46-6)	FITC	Becton Dickinson
HLA-DR	L243 (G46-6)	PE-Cy5	Becton Dickinson
IL-10	JES3-19F1	APC	Becton Dickinson
IL-12 (p40/70)	C11.5	PE	Becton Dickinson
IL-6	MQ2-13A5	FITC	Becton Dickinson
TGFβ	35409	PE	R&D
β7	FIB504	PE	Becton Dickinson
CLA	HECA-452	FITC	Becton Dickinson
CLA	HECA-452	biotin	Becton Dickinson
streptavidin	not applicable	APC	Becton Dickinson
CD40	LOB7/6	FITC	Serotec
CD83	HB15e	PE	Becton Dickinson
CD3	UCHT1	PE-Cy5	Becton Dickinson
IL-17	41802	PE	R&D
IFNγ	25723.1	APC	Becton Dickinson
